# Supplementary material for: Computational Simulation Model to Predict Behavior Changes in Inflammatory Bowel Disease Patients during the COVID-19 Pandemic: Analysis of Two Regional Japanese Populations
Source: J Clin Med. 2023 Jan 18;12(3):757. doi: 10.3390/jcm12030757 (PMC9917920; doi:10.3390/jcm12030757)
Supplement: Supplementary file 1 [file jcm-12-00757-s001.zip]

Archive with 1 entries (1 files):
- jcm-2105598-SI.pdf
